# Supplementary material for: c-Myc Protein Level Affected by Unsymmetrical Bisacridines Influences Apoptosis and Senescence Induced in HCT116 Colorectal and H460 Lung Cancer Cells
Source: Int J Mol Sci. 2022 Mar 11;23(6):3061. doi: 10.3390/ijms23063061 (PMC8955938; doi:10.3390/ijms23063061)
Supplement: Supplementary file 1 [file ijms-23-03061-s001.zip]

Archive with 1 entries (1 files):
- ijms-1600296-supplementary.pdf
